# Supplementary material for: PLA Nanoplastics Accumulate but Do Not Cause Acute Toxicity to Marine Rotifers, Brine Shrimps, and Zebrafish Embryos
Source: J Xenobiot. 2025 Nov 12;15(6):196. doi: 10.3390/jox15060196 (PMC12641657; doi:10.3390/jox15060196)
Supplement: Supplementary file 1 [file jox-15-00196-s001.zip]

Archive with 2 entries (2 files):
- jox-3945975-FileS1-Original images of Figures 1,2,3,6,7,S1.zip
- jox-3945975-supplementary-done-proof-done-send XML.pdf
